# Supplementary material for: IGF-1 Controls Metabolic Homeostasis and Survival in HEI-OC1 Auditory Cells through AKT and mTOR Signaling
Source: Antioxidants (Basel). 2023 Jan 19;12(2):233. doi: 10.3390/antiox12020233 (PMC9952701; doi:10.3390/antiox12020233)
Supplement: Supplementary file 1 [file antioxidants-12-00233-s001.zip]

Archive with 5 entries (5 files):
- antioxidants-2156550 Supplementary Materials.pdf
- Garcia-Mato et al_2022_Supplementary Figure S1_Antioxidants.mov
- Garcia-Mato et al_2022_Supplementary Figure S2_Antioxidants.tif
- Garcia-Mato et al_2022_Supplementary Figure S3_Antioxidants.mov
- Garcia-Mato et al_2022_Supplementary Figure S4_Antioxidants.mov
